# Supplementary material for: Understanding Protective Factors for Men at Risk of Suicide Using the CHIME Framework: The Primacy of Relational Connectedness
Source: Int J Environ Res Public Health. 2023 Jan 27;20(3):2259. doi: 10.3390/ijerph20032259 (PMC9914937; doi:10.3390/ijerph20032259)
Supplement: Supplementary file 1 [file ijerph-20-02259-s001.zip]

Archive with 1 entries (1 files):
- ijerph-2142778-supplementary.pdf
